# Supplementary material for: Short-chain fatty acid-butyric acid ameliorates granulosa cells inflammation through regulating METTL3-mediated N6-methyladenosine modification of FOSL2 in polycystic ovarian syndrome
Source: Clin Epigenetics. 2023 May 13;15:86. doi: 10.1186/s13148-023-01487-9 (PMC10183145; doi:10.1186/s13148-023-01487-9)
Supplement: Supplementary file 2 — Additional file 2: Table S1. PCR primers. [file 13148_2023_1487_MOESM2_ESM.xlsx]

## Sheet: Sheet1
Gene Name	NCBI Gene ID	Forward Primer(5'-3')	Reverse Primer(5'-3')
Homo sapiens IL-6	3569	ACTCACCTCTTCAGAACGAATTG	CCATCTTTGGAAGGTTCAGGTTG
Homo sapiens TNF-α	7124	GAGGCCAAGCCCTGGTATG	CGGGCCGATTGATCTCAGC
Homo sapiens FOSL2	2355	CAGAAATTCCGGGTAGATATGCC	GGTATGGGTTGGACATGGAGG
Homo sapiens FOSL2-MOTIF1		GGACCAGCACCTTCAAGCG	AATGAGGGAGGAGGTCCCAT
Homo sapiens FOSL2-MOTIF2		GCCTTTTCTCCCCAGGGTATG	CCTCTAGAGCTGAATCCCCA
Homo sapiens PPAR-γ	5468	TACTGTCGGTTTCAGAAATGCC	GTCAGCGGACTCTGGATTCAG
Homo sapiens GLUT4	6517	GCCATGAGCTACGTCTCCATT	GGCCACGATGAACCAAGGAA
Homo sapiens METTL3	56339	TTGTCTCCAACCTTCCGTAGT	CCAGATCAGAGAGGTGGTGTAG
Musculus PPAR-γ	19016	GGAAGACCACTCGCATTCCTT	GTAATCAGCAACCATTGGGTCA
Musculus Glut4	20528	GTGACTGGAACACTGGTCCTA	CCAGCCACGTTGCATTGTAG
Musculus METTL3	56335	CTGGGCACTTGGATTTAAGGAA	TGAGAGGTGGTGTAGCAACTT
Musculus-IL-6	16193	TAGTCCTTCCTACCCCAATTTCC	TTGGTCCTTAGCCACTCCTTC
Musculus-TNF-α	21926	CCCTCACACTCAGATCATCTTCT	GCTACGACGTGGGCTACAG
Musculus-FOSL2	14284	CCAGCAGAAGTTCCGGGTAG	GTAGGGATGTGAGCGTGGATA
siFOSL2-1		GGCCCAGUGUGCAAGAUUA	UAAUCUUGCACACUGGGCC
siFOSL2-2		GCGCUGUAGUGGUGAAACA	UGUUUCACCACUACAGCGC
siFOSL2-3		CGAACCUCGUCUUCACCUA	UAGGUGAAGACGAGGUUCG
